# Supplementary material for: Investigating the Antibacterial Effects of Synthetic Gamma-Lactam Heterocycles on Methicillin-Resistant Staphylococcus aureus Strains and Assessing the Safety and Effectiveness of Lead Compound MFM514
Source: Molecules. 2023 Mar 12;28(6):2575. doi: 10.3390/molecules28062575 (PMC10058495; doi:10.3390/molecules28062575)
Supplement: Supplementary file 1 [file molecules-28-02575-s001.zip]

Archive with 1 entries (1 files):
- molecules-2265761-supplementary.pdf
